# Supplementary material for: Graph and Multi-Level Sequence Fusion Learning for Predicting the Molecular Activity of BACE-1 Inhibitors
Source: Int J Mol Sci. 2025 Feb 16;26(4):1681. doi: 10.3390/ijms26041681 (PMC11855840; doi:10.3390/ijms26041681)
Supplement: Supplementary file 1 [file ijms-26-01681-s001.zip]

Archive with 1 entries (1 files):
- ijms-3440472-supplementary.xlsx
